# Supplementary material for: Enhancing Patient Safety in Refractory Ventricular Fibrillation: A Systematic Review of Double Sequential and Vector Change Defibrillation Barriers
Source: Healthcare (Basel). 2025 Oct 21;13(20):2645. doi: 10.3390/healthcare13202645 (PMC12563664; doi:10.3390/healthcare13202645)
Supplement: Supplementary file 1 [file healthcare-13-02645-s001.zip]

Archive with 2 entries (2 files):
- healthcare-3898629-file S2.pdf
- healthcare-3898629-suppl file S1.pdf
